# Supplementary material for: Breast cancer stem cell-derived tumors escape from γδ T-cell immunosurveillance in vivo by modulating γδ T-cell ligands
Source: Cancer Immunol Res. Author manuscript; Available in PMC 2023 Jun 3. (PMC10236150; doi:10.1158/2326-6066.CIR-22-0296)
Supplement: Supplementary Table 1 [file EMS173179-supplement-Supplementary_Table_1.xlsx]

## Sheet: Sheet 1
TCGA.barcode	time	status	age	stage	subtype
TCGA-B6-A0RU-01A-11R-A084-07	8605	1	40	stageI	M
TCGA-E2-A159-01A-11R-A115-07	762	1	50	stageII	BL2
TCGA-A1-A0SK-01A-12R-A084-07	967	2	54	stageII	M
TCGA-D8-A142-01A-11R-A115-07	425	1	74	stageII	M
TCGA-D8-A1XQ-01A-11R-A14M-07	499	1	69	stageII	BL1
TCGA-C8-A3M7-01A-12R-A21T-07	1034	2	60	stageIII	LAR
TCGA-BH-A18Q-01A-12R-A12D-07	1692	2	56	stageII	LAR
TCGA-E2-A14N-01A-31R-A137-07	1434	1	37	stageII	BL1
TCGA-B6-A0IQ-01A-11R-A034-07	4285	1	40	stageIII	M
TCGA-LL-A441-01A-11R-A24H-07	996	1	62	stageI	UNC
TCGA-A8-A07C-01A-11R-A034-07	1034	1	57	stageII	BL1
TCGA-AR-A0TP-01A-11R-A084-07	4275	1	43	stageII	M
TCGA-C8-A131-01A-11R-A115-07	411	1	82	stageIII	BL2
TCGA-AC-A2QH-01B-04R-A22O-07	1005	1	58	stageII	M
TCGA-A2-A0SX-01A-12R-A084-07	1534	1	48	stageI	BL2
TCGA-D8-A143-01A-11R-A115-07	431	1	51	stageII	LAR
TCGA-A1-A0SP-01A-11R-A084-07	584	1	40	stageII	BL1
TCGA-C8-A1HJ-01A-11R-A13Q-07	5	1	53	stageII	M
TCGA-OL-A66P-01A-11R-A31O-07	428	1	75	stageII	LAR
TCGA-B6-A402-01A-11R-A239-07	2281	1	47	stageI	BL1
TCGA-A7-A5ZV-01A-11R-A28M-07	368	1	62	stageII	M
TCGA-A2-A3XX-01A-21R-A239-07	1439	2	49	stageII	BL1
TCGA-A8-A07R-01A-21R-A034-07	273	1	80	stageIII	BL1
TCGA-LL-A740-01A-21R-A32P-07	441	1	61	stageI	LAR
TCGA-A7-A26F-01B-04R-A22O-07	738	1	55	stageI	BL2
TCGA-AN-A0FJ-01A-11R-A00Z-07	242	1	59	stageIV	M
TCGA-AR-A1AO-01A-11R-A12P-07	2618	1	47	stageII	BL2
TCGA-PL-A8LZ-01A-31R-A36F-07	302	1	29	stageIII	BL2
TCGA-A8-A08R-01A-11R-A034-07	30	1	52	stageII	BL1
TCGA-AO-A1KR-01A-12R-A144-07	2513	1	51	stageII	LAR
TCGA-BH-A0B9-01A-11R-A056-07	1572	1	44	stageI	BL1
TCGA-A2-A0ST-01A-12R-A084-07	3017	1	62	stageII	UNC
TCGA-E9-A1N8-01A-11R-A144-07	1039	1	48	stageII	M
TCGA-AR-A1AJ-01A-21R-A12P-07	2383	1	83	stageI	BL2
TCGA-AN-A0G0-01A-11R-A034-07	16	1	56	stageII	M
TCGA-AN-A0FX-01A-11R-A034-07	10	1	52	stageII	M
TCGA-E2-A1LI-01A-12R-A157-07	3121	1	57	stageII	BL1
TCGA-BH-A1EW-01A-11R-A137-07	1694	2	38	stageII	LAR
TCGA-OL-A6VO-01A-12R-A33J-07	858	1	43	stageI	BL1
TCGA-E2-A573-01A-11R-A29R-07	1062	1	48	stageI	BL1
TCGA-AC-A2BK-01A-11R-A21T-07	2222	1	78	stageIII	M
TCGA-B6-A0RT-01A-21R-A084-07	2721	1	39	stageIII	BL1
TCGA-A2-A0EQ-01A-11R-A034-07	2426	1	64	stageII	LAR
TCGA-BH-A0B3-01A-11R-A056-07	1203	1	53	stageII	LAR
TCGA-AN-A0XU-01A-11R-A109-07	10	1	54	stageII	BL2
TCGA-AC-A8OQ-01A-11R-A41B-07	34	1	72	stageII	BL1
TCGA-AR-A0U4-01A-11R-A109-07	3261	1	54	stageII	BL1
TCGA-AR-A1AQ-01A-11R-A12P-07	3021	1	49	stageII	BL1
TCGA-B6-A0I2-01A-11R-A034-07	4361	1	45	stageI	BL1
TCGA-A2-A0CM-01A-31R-A034-07	754	2	40	stageII	BL1
TCGA-D8-A27H-01A-11R-A16F-07	397	1	72	stageII	M
TCGA-A2-A3XY-01A-11R-A239-07	1093	2	49	stageII	M
TCGA-AN-A0AL-01A-11R-A00Z-07	227	1	41	stageIII	BL2
TCGA-AO-A129-01A-21R-A10J-07	3286	1	29	stageII	BL1
TCGA-AR-A1AI-01A-11R-A12P-07	3296	1	47	stageII	BL1
TCGA-EW-A1OV-01A-11R-A144-07	789	1	56	stageII	LAR
TCGA-GM-A2DD-01A-11R-A180-07	2282	1	53	stageI	LAR
TCGA-A2-A0T2-01A-11R-A084-07	255	2	66	stageIV	M
TCGA-EW-A1P1-01A-31R-A14D-07	1210	1	68	stageIII	LAR
TCGA-A2-A0YE-01A-11R-A109-07	554	1	48	stageII	M
TCGA-BH-A0BL-01A-11R-A115-07	2278	1	35	stageI	BL2
TCGA-GM-A3XL-01A-11R-A22U-07	2108	1	49	stageII	BL1
TCGA-D8-A1JF-01A-11R-A13Q-07	366	1	79	stageIII	LAR
TCGA-A7-A6VW-01A-21R-A33J-07	285	1	48	stageII	BL2
TCGA-BH-A1FC-01A-11R-A13Q-07	3472	2	78	stageII	LAR
TCGA-AR-A2LH-01A-31R-A18M-07	616	2	55	stageIII	LAR
TCGA-OL-A5D6-01A-21R-A27Q-07	1104	2	71	stageII	LAR
TCGA-E2-A158-01A-11R-A12D-07	450	1	43	stageII	M
TCGA-E2-A150-01A-11R-A12D-07	1935	1	48	stageII	BL2
TCGA-EW-A1PB-01A-11R-A144-07	608	1	70	stageIII	BL2
TCGA-C8-A12V-01A-11R-A115-07	385	1	55	stageII	BL1
TCGA-D8-A1JL-01A-11R-A13Q-07	611	1	72	stageII	BL2
TCGA-A2-A04T-01A-21R-A034-07	2246	1	62	stageII	BL1
TCGA-AN-A0AT-01A-11R-A034-07	10	1	62	stageII	BL1
TCGA-BH-A0E6-01A-11R-A034-07	293	1	69	stageI	M
TCGA-E2-A1LL-01A-11R-A144-07	1309	1	73	stageIII	BL2
TCGA-D8-A27M-01A-11R-A16F-07	410	1	59	stageI	BL2
TCGA-D8-A1XK-01A-21R-A14M-07	441	1	55	stageII	BL1
TCGA-B6-A0WX-01A-11R-A109-07	639	2	40	stageIII	M
TCGA-GM-A2DI-01A-31R-A18M-07	2590	1	52	stageI	LAR
TCGA-AO-A0J2-01A-11R-A034-07	997	1	41	stageI	LAR
TCGA-AR-A256-01A-11R-A169-07	2854	2	45	stageII	BL1
TCGA-AR-A1AY-01A-21R-A12P-07	1026	1	65	stageI	M
TCGA-A7-A26G-01A-21R-A169-07	722	1	50	stageII	BL2
TCGA-EW-A1P7-01A-21R-A144-07	915	1	59	stageII	BL2
TCGA-C8-A26X-01A-31R-A16F-07	376	1	58	stageII	LAR
TCGA-A2-A0D0-01A-11R-A00Z-07	2048	1	60	stageII	BL1
TCGA-AO-A12F-01A-11R-A115-07	1842	1	36	stageII	M
TCGA-BH-A0E0-01A-11R-A056-07	134	1	38	stageIII	LAR
TCGA-S3-AA15-01A-11R-A41B-07	525	1	51	stageII	BL2
TCGA-B6-A0I6-01A-11R-A034-07	991	2	49	stageII	M
TCGA-GM-A2DH-01A-11R-A180-07	2193	1	58	stageI	LAR
TCGA-GI-A2C9-01A-11R-A21T-07	3342	1	58	stageII	M
TCGA-AR-A2LR-01A-12R-A18M-07	1742	1	49	stageI	M
TCGA-AR-A1AR-01A-31R-A137-07	524	2	50	stageIII	BL2
TCGA-BH-A0BW-01A-11R-A115-07	2371	1	71	stageI	UNC
TCGA-S3-AA10-01A-21R-A41B-07	586	1	65	stageII	BL1
TCGA-B6-A0RS-01A-11R-A084-07	3063	2	38	stageII	LAR
TCGA-E9-A244-01A-11R-A169-07	21	1	54	stageII	M
TCGA-AC-A2QJ-01A-12R-A19W-07	446	2	48	stageIII	BL2
TCGA-AQ-A54N-01A-11R-A266-07	78	1	51	stageII	M
TCGA-AN-A0AR-01A-11R-A00Z-07	10	1	55	stageII	M
TCGA-OL-A97C-01A-32R-A41B-07	271	1	67	stageII	LAR
TCGA-C8-A26Y-01A-11R-A16F-07	0	1	90	stageII	LAR
TCGA-E9-A5FL-01A-11R-A27Q-07	24	1	65	stageII	BL2
TCGA-D8-A27F-01A-11R-A16F-07	488	1	40	stageII	M
TCGA-A7-A26I-01B-06R-A22O-07	661	1	65	stageII	BL2
TCGA-GM-A2DB-01A-31R-A18M-07	2406	1	62	stageII	LAR
TCGA-A7-A6VV-01A-22R-A33J-07	313	1	51	stageII	M
TCGA-A2-A0T0-01A-22R-A084-07	533	1	59	stageII	M
TCGA-A2-A3XS-01A-11R-A22U-07	1032	2	62	stageIII	BL1
TCGA-AR-A5QQ-01A-11R-A28M-07	322	2	68	stageIII	BL2
TCGA-BH-A0BG-01A-11R-A115-07	1871	1	73	stageI	BL1
TCGA-AN-A04D-01A-21R-A034-07	52	1	58	stageII	BL1
TCGA-E2-A14R-01A-11R-A115-07	1174	1	62	stageII	BL1
TCGA-OL-A66I-01A-21R-A29R-07	714	1	36	stageII	BL1
TCGA-A7-A0CE-01A-11R-A00Z-07	1074	1	57	stageII	LAR
TCGA-A2-A0YM-01A-11R-A109-07	965	1	67	stageII	BL1
TCGA-A2-A3XT-01A-11R-A22U-07	2770	1	45	stageII	BL1
TCGA-E2-A1L7-01A-11R-A144-07	1836	1	40	stageIII	LAR
TCGA-E9-A1RH-01A-21R-A169-07	1417	1	63	stageII	LAR
TCGA-AQ-A04J-01A-02R-A034-07	819	1	45	stageII	BL1
TCGA-AR-A0TS-01A-11R-A115-07	2558	1	46	stageII	BL1
TCGA-BH-A42U-01A-12R-A24H-07	3364	1	80	stageI	LAR
TCGA-E2-A1LG-01A-21R-A14M-07	1523	1	50	stageII	BL2
TCGA-B6-A0IE-01A-11R-A034-07	1993	2	38	Other	LAR
TCGA-BH-A18T-01A-11R-A12D-07	224	2	70	stageII	BL1
TCGA-E2-A1LK-01A-21R-A14D-07	266	2	84	stageIII	BL1
TCGA-D8-A1JG-01B-11R-A13Q-07	1612	1	62	stageII	LAR
TCGA-A2-A3XU-01A-12R-A22U-07	912	2	35	stageII	M
TCGA-A7-A6VY-01A-12R-A33J-07	266	1	48	stageII	BL2
TCGA-BH-A18V-01A-11R-A12D-07	1556	2	48	stageII	LAR
TCGA-C8-A27B-01A-11R-A169-07	439	1	48	stageII	BL1
TCGA-AR-A0U0-01A-11R-A109-07	1988	1	73	stageII	BL1
TCGA-AC-A6IW-01A-12R-A33J-07	413	1	73	stageII	BL1
TCGA-GM-A2DF-01A-11R-A180-07	2155	1	53	stageII	BL1
TCGA-E2-A1B6-01A-31R-A12P-07	867	1	44	stageII	BL1
TCGA-A7-A4SD-01A-11R-A266-07	441	1	52	stageII	BL2
TCGA-BH-A1F6-01A-11R-A13Q-07	2965	2	51	Other	LAR
TCGA-PL-A8LV-01A-21R-A41B-07	-7	1	54	stageIII	BL2
TCGA-OL-A5RW-01A-11R-A28M-07	1106	1	40	stageII	BL1
TCGA-D8-A13Z-01A-11R-A115-07	635	1	51	Other	BL2
TCGA-BH-A18G-01A-11R-A12D-07	149	1	81	stageI	M
TCGA-E9-A22G-01A-11R-A157-07	1239	1	47	stageII	BL1
TCGA-EW-A1P4-01A-21R-A144-07	907	1	43	stageII	BL2
TCGA-AO-A0J6-01A-11R-A034-07	1140	1	61	stageII	BL1
TCGA-LL-A5YO-01A-21R-A28M-07	440	1	50	stageI	LAR
TCGA-C8-A134-01A-11R-A115-07	383	1	52	stageII	BL1
TCGA-C8-A12K-01A-21R-A115-07	0	1	80	stageII	BL1
TCGA-AO-A03U-01B-21R-A10J-07	1793	2	31	stageI	BL2
TCGA-AN-A0FL-01A-11R-A034-07	231	1	62	stageII	M
TCGA-E9-A1ND-01A-11R-A144-07	1266	1	75	stageII	LAR
TCGA-A2-A1G6-01A-11R-A13Q-07	501	1	50	stageIII	LAR
TCGA-A2-A04P-01A-31R-A034-07	548	2	36	stageIII	LAR
TCGA-AR-A1AH-01A-11R-A12D-07	3807	1	51	stageII	M
TCGA-EW-A1P8-01A-11R-A144-07	239	2	58	stageIII	BL2
TCGA-B6-A0RE-01A-11R-A056-07	7777	1	61	Other	M
TCGA-BH-A0WA-01A-11R-A109-07	701	1	82	stageI	M
TCGA-LL-A73Y-01A-11R-A33J-07	477	1	67	stageI	M
TCGA-A7-A0DA-01A-31R-A115-07	1085	1	62	stageII	M
TCGA-A2-A04U-01A-11R-A115-07	2654	1	47	stageII	M
TCGA-BH-A0AV-01A-31R-A115-07	1820	1	52	stageI	M
TCGA-EW-A1PH-01A-11R-A14M-07	607	1	52	stageII	BL1
TCGA-D8-A147-01A-11R-A115-07	584	1	45	Other	BL1
TCGA-E2-A574-01A-11R-A29R-07	1179	1	44	stageII	M
TCGA-A7-A4SE-01A-11R-A266-07	644	1	54	stageII	BL2
TCGA-AO-A124-01A-11R-A10J-07	3506	1	38	stageII	BL1
TCGA-OL-A5D7-01A-11R-A27Q-07	1780	1	70	stageII	BL1
TCGA-A1-A0SO-01A-22R-A084-07	852	1	67	stageII	M
TCGA-E2-A1LH-01A-11R-A14D-07	3247	1	59	stageI	LAR
TCGA-AO-A128-01A-11R-A10J-07	3248	1	61	stageII	BL1
TCGA-AO-A0J4-01A-11R-A034-07	1587	1	41	stageI	BL1
TCGA-HN-A2NL-01A-11R-A18M-07	79	1	56	stageII	BL1
TCGA-A2-A0D2-01A-21R-A034-07	1027	1	45	stageII	BL1
TCGA-E2-A1LS-01A-12R-A157-07	1604	1	46	stageI	M
TCGA-A8-A07O-01A-11R-A00Z-07	304	1	51	stageII	BL1
TCGA-E2-A1AZ-01A-11R-A12P-07	2329	1	63	stageII	BL2
TCGA-AR-A0TU-01A-31R-A109-07	709	1	35	stageII	BL1
TCGA-EW-A1OW-01A-21R-A144-07	694	1	58	stageII	M
TCGA-EW-A3U0-01A-11R-A22K-07	532	1	61	stageIII	UNC
